# Supplementary material for: Experimental Investigation on Thermophysical Properties of Ammonium-Based Protic Ionic Liquids and Their Potential Ability towards CO2 Capture
Source: Molecules. 2022 Jan 27;27(3):851. doi: 10.3390/molecules27030851 (PMC8839255; doi:10.3390/molecules27030851)
Supplement: Supplementary file 1 [file molecules-27-00851-s001.zip]

Archive with 1 entries (1 files):
- molecules-1558613-supplementary.pdf
